# Supplementary material for: Trade-offs between receptor modification and fitness drive host-bacteriophage co-evolution leading to phage extinction or co-existence
Source: ISME J. 2024 Oct 23;18(1):wrae214. doi: 10.1093/ismejo/wrae214 (PMC11538992; doi:10.1093/ismejo/wrae214)
Supplement: Supplementary_Tables_wrae214 [file supplementary_tables_wrae214.xlsx]

## Sheet: Table S1
Fitting parameters of growth curves for evolved Salmonella Enteritidis strains under different conditions: without phage SF1 treatment (Control), with SF1 treatment (SF1, MOI 100) using the Roberts model1.
Groups	R2	SE	N1*	N0*	l*	k*
WT(S3)-Control	0.97	0.07	1.06	0.09	3.42	0.29
WT(S3)-SF1	1	0.02	0.82	0.1	7.61	0.21
S3S1-Control	0.98	0.07	1.09	0.08	3.34	0.26
S3S1-SF1	0.94	0.08	0.84	0.09	7.52	0.22
S3S2-Control	0.98	0.07	1.1	0.09	3.31	0.29
S3S2-SF1	1	0.03	0.88	0.11	7.22	0.19
S3S3-Control	0.98	0.07	1.12	0.08	3.38	0.28
S3S3-SF1	1	0.02	0.84	0.11	7.26	0.17
S3PR1-Control	0.94	0.11	1.07	0.08	3.46	0.26
S3PR1-SF1	0.99	0.04	1.08	0.12	5.1	0.29
S3PR2-Control	0.95	0.1	1.08	0.09	3.43	0.25
S3PR2-SF1	0.99	0.04	1.07	0.12	5.09	0.29
S3PR3-Control	0.95	0.1	1.08	0.09	3.41	0.26
S3PR3-SF1	0.99	0.04	1.07	0.12	5.09	0.3
S3R1-Control	0.9	0.13	0.97	0.08	3.04	0.19
S3R1-SF1	0.91	0.11	0.92	0.08	3.21	0.19
S3R2-Control	0.96	0.07	0.83	0.1	3.95	0.32
S3R2-SF1	0.95	0.08	0.88	0.09	3.74	0.2
S3R3-Control	0.94	0.08	0.86	0.08	2.98	0.15
S3R3-SF1	0.97	0.06	0.86	0.09	3.1	0.19
WT(S187)-Control	0.98	0.06	0.94	0.1	4.39	0.26
WT(S187-SF1	1	0.02	0.7	0.11	8.56	0.15
S187S1-Control	0.96	0.08	0.97	0.09	3.85	0.23
S187S1-SF1	1	0.01	0.78	0.1	8.36	0.12
S187S2-Control	0.95	0.09	1.01	0.08	3.7	0.16
S187S2-SF1	1	0.01	0.71	0.1	8.45	0.2
S187S3-Control	0.97	0.07	1.02	0.07	3.74	0.15
S187S3-SF1	0.99	0.03	0.72	0.11	8.4	0.15
S187PR1-Control	0.99	0.03	0.74	0.11	3.92	0.2
S187PR1-SF1	0.98	0.03	0.59	0.12	4.86	0.15
S187R1-Control	0.99	0.04	0.79	0.09	4.11	0.18
S187R1-SF1	0.99	0.03	0.8	0.11	3.8	0.18
S187R2-Control	0.98	0.05	0.84	0.09	3.71	0.15
S187R2-SF1	0.98	0.05	0.9	0.1	3.4	0.16
S187R3-Control	0.98	0.05	0.88	0.11	3.47	0.17
S187R3-SF1	0.98	0.05	0.81	0.11	3.46	0.17
WT(S5-483)-Control	0.98	0.07	1.18	0.12	2.89	0.32
WT(S5-483)-SF1	1	0.03	0.98	0.12	6.97	0.23
S5-483S1-Control	0.97	0.08	1.16	0.13	2.98	0.32
S5-483S1-SF1	0.99	0.04	0.98	0.11	7	0.23
S5-483S2-Control	0.98	0.06	1.16	0.1	2.58	0.29
S5-483S2-SF1	0.99	0.04	0.99	0.11	6.92	0.23
S5-483S3-Control	0.98	0.07	1.14	0.1	2.36	0.26
S5-483S3-SF1	0.99	0.05	1.03	0.11	6.63	0.21
S5-483PR1-Control	0.93	0.11	1.05	0.12	3.4	0.44
S5-483PR1-SF1	1	0.03	1.09	0.12	6.59	0.31
S5-483PR2-Control	0.95	0.11	1.13	0.1	3.39	0.46
S5-483PR2-SF1	0.98	0.06	1.1	0.18	6.71	0.32
S5-483PR3-Control	0.99	0.05	1.04	0.11	3.34	0.32
S5-483PR3-SF1	0.98	0.05	1.09	0.18	6.72	0.28
S5-483R1-Control	0.99	0.04	0.89	0.12	3.49	0.28
S5-483R1-SF1	0.99	0.04	1.04	0.13	3.03	0.24
S5-483R2-Control	0.97	0.06	0.98	0.06	2.78	0.26
S5-483R2-SF1	0.97	0.06	1	0.07	2.89	0.23
S5-483R3-Control	0.96	0.08	1.08	0.08	2.84	0.19
S5-483R3-SF1	0.95	0.08	1.01	0.07	2.97	0.17
* N1, N0, l and k represent maximum increase in cell density (OD600), initial cell density (OD600), lag phase duration (h), maximum growth rate (h-1), respectively.
1. Baranyi, J., & Roberts, T. A. (1994). A dynamic approach to predicting bacterial growth in food. International Journal of Food Microbiology, 23, 277-294.

## Sheet: Table S2
Primers use for qPCR test in Extended Data Fig. 6e
Gene	Forward primer	Reverse primer	Source
QDH45043	GGTTCCGTAAACTGGTAG	ACTTTGGTTCTGCTTGG	This study
QDH45085	CCTACGGCGAAGCACGG	GCCTACACCAGACCCATC	This study
QDH45054	CATCCACAACGCACAGA	CGACCTAACAGCAACGG	This study
QDH45061	GGCGGTAGGTGTTGTCC	CGTTTATTTGTTTCTCGG	This study
QDH45047	CCGCCGCTAATGGTATGT	GCCCGTAAGGAACGCTGT	This study
QDH45093	TCCGTGATGCTGAGAACAA	GCCGAAGATTATGGAGATG	This study
Primers use for qPCR test in Fig. 5l
Gene	Forward primer	Reverse primer	Source
rfaH	AAAGACAAGCGGTAAGT	TTCAACGAACAGATAAT	This study
rfaQ	TGTATTCTGGCGTCCCT	CGGCGATAACATCTTCA	This study
rfaG	GGTTGGATTCAATAAGATG	GTGATGTCAGGCGATAGA	This study
rfaP	AGGCGTAAACCCGCTAAC	CGACCAGTGAAAGGTAAAT	This study
yibR	GTCTGACATTAAAAGTT	CATTATAAAACCATGA	This study
rfaB	CATTGTGCCGCCGCCTGA	CGCTTTGCCAACCATACC	This study
rfaI	ATCGGTTCTCCTCGCTAA	CTGTTTTGCTAATGCCTC	This study
rfaJ	CGCTCGCTTTTCACATTA	ACCTCAAGGCTTTCTACT	This study
rfaY	TCGTTAGTAAAAGGAGA	CTGGCATATCAACAAGT	This study
rfaZ	TGTCCTTGTTACGAATGA	AACTGACTGTTACGGCTA	This study
mshA1	CGAATGCTATTGCTTGTA	CCTGGGTAGTCACTTTATCT	This study
rfaL	TACCATAGCCGTAGCCCTTG	GGTGCCATTTTATTAGCC	This study
rfaC	AATGAATCTTTCCAAATACGC	AGGAGGTCGCCAGAGTGC	This study
rfaF	GCCCTCTTCCGACAACAG	GGGTGATTCGTCTCATTAC	This study
rfbB	TTTACTGAAACGACGGC	TCAAAATGACCAACGGA	This study
rfbD	GGATGTCCATTCAAAAGA	AGTATGTGCTGCTGCGTT	This study
rfbA	GGGCATTATTTTAGCGG	CGTCTCCCAGCAGTTGT	This study
rfbC	TTTGAAGAGTTGATTGGACG	ACCTCACCGACAGCACA	This study
ascD	GAGTCCGATTTGTTGGC	GGGCGGTTTTAGGTTTA	This study
rfbF	CCAGACTAAGTGAAGAAACA	ACCACAGCAGATAATAAAA	This study
rfbG	GGCGATTGGGCTAAAGAC	TGCTGCCAGGGACGGATA	This study
spnQ	AACCTGCGTGAGCAAATC	TTAGCCATCCATCAAGAG	This study
rfbJ	ATGGGAGCGTTTGGGTT	CAGGTTCGTTATGTCTT	This study
rfbE	GGTGGATGTGGCTTTCTT	AGGAGGATAACCAATGTAA	This study
rfbW	ATTATTTGCGGAACTG	GCTACTAAAGCGAAGG	This study
rfbV	GGAACGGAAGAGTCAATA	ATAATCTCCAGTCCCCAT	This study
mshA_2	CAATAATCTGTAGCAAGG	CTAATGGTCTAAGTCGC	This study
rfbN	AAACTCTGGACGCTGATG	ACCACAAACCGCTGCTAT	This study
rfbM	TGCTGAAGAATACGCTG	TATCAACTCACCACGAC	This study
glmM_2	TGTTTGGAACGAGTGGGG	GGACGATTATCTATTGCC	This study
rfbP	CTCTAATCCTGGTGCCT	AAACCCCATCATCTCCT	This study
Primers used for mutant construction in Fig. 5
Gene	Forward primer	Reverse primer	Source
SfmH-up	GGGTACCCGTCGCGTTAGATACCA	TTATGCCTCCCTCTATTTTTCCTTTTATGA	This study
SfmH-down	AAAAATAGAGGGAGGCATAATGATCTTTCG	GCGAGCTCGCCATCGCGAATTTCA	This study
RfaH-up	GGGTACCCACCGGCATGGCGTAA	TGAACGATAGAATGACTCTTATCCGCTTGT	This study
RfaH-down	AAGAGTCATTCTATCGTTCAGAATACGACC	GCGAGCTCCCCTGGCTGGATAGTC	This study
TufB-up	GGGTACCCTGCGTCTATCGCCTTT	ACCAACGATTGGCTATATTCCTTACTATAG	This study
TufB-down	GAATATAGCCAATCGTTGGTATCAAAGAGA	GCGAGCTCAAACGCAGACCGTCGT	This study
RfbC-up	GGGTACCTTAAGCCTTCCGCTCG	GACACGATGCCACTTATAAACCTTTCACCA	This study
RfbC-down	TTTATAAGTGGCATCGTGTCTCATATTATT	GCGAGCTCCCTGGAAGGAAGCCAA	This study
mshA_1-up	GGGTACCAGGGAGTTGCCCACGTT	CCGGACTCAAAATAGCTATAATCCAGAATA	This study
mshA_1-down	TATAGCTATTTTGAGTCCGGACGATGGAAA	GCGAGCTCCGCGTTGTCGATTATCC	This study
RfaB-up	GGGTACCTGTTAAAGCCGCTCGA	CTCATAGTGAATATACCCCAGAGTTAAAAC	This study
RfaB-down	TGGGGTATATTCACTATGAGCAGAAAATAT	GCGAGCTCCAACAATCTGCGTAGCG	This study
YfiC-up	GGGTACCTATGCCGCCGTTTTAC	CGTTAACGCCGTAAAAACAACCTTGCAAAA	This study
YfiC-down	TTGTTTTTACGGCGTTAACGGCGAAAGGAT	GCGAGCTCCGAATGCCTTCTGTCCA	This study
PagP-up	GGGTACCGCATTGTTTCCCCTGTC	CCCTTCCCCAACCGTTCAAAAATTCGACTG	This study
PagP-down	TTTGAACGGTTGGGGAAGGGTATGCTTCAG	GCGAGCTCCCTTTGGCACCGTTAGT	This study

## Sheet: Table S3
Fitting parameters of growth curves for Salmonella Enteritidis strains S3, S187, and S5-483 under different conditions: without phage SF1 treatment (Control), with SF1 treatment (SF1, MOI 100), and their resistant community (RC) with SF1 treatment (SF1, MOI 100), using the Roberts model1.
Groups	R2	SE	N1*	N0*	l*	k*
S3-Control	1	0.02	0.98	0.09	3.59	0.37
S3-SF1	0.99	0.02	0.8	0.11	7.68	0.14
RC(S3)-SF1	1	0.02	0.97	0.1	4.54	0.28
S187-Control	1	0.01	0.74	0.1	4.37	0.28
S187-SF1	0.99	0.02	0.61	0.11	8.4	0.16
RC(S187)-SF1	1	0.01	0.73	0.1	4.62	0.2
S5-483-Control	1	0.02	0.94	0.12	3.94	0.35
S5-483-SF1	0.99	0.03	0.86	0.13	9.29	0.25
RC(S5-483)-SF1	0.99	0.03	0.88	0.1	5.62	0.32
* N1, N0, l and k represent maximum increase in cell density (OD600), initial cell density (OD600), lag phase duration (h), maximum growth rate (h-1), respectively.
1. Baranyi, J., & Roberts, T. A. (1994). A dynamic approach to predicting bacterial growth in food. International Journal of Food Microbiology, 23, 277-294.

## Sheet: Table S4
Fitting parameters of growth curves of Salmonella enteritidis strains S3 and S5-483 under different phage treatments (MOI 100) using Robert models1.
Phage	Host strain	R2	SE	N1*	N0*	l*	k*
-	S3	1	0	0.93	0.09	3.92	0.3125
-	S5-483	1	0	0.945	0.1	3.96	0.4625
SF1 (WT)	S3	1	0.01	0.78	0.11	9.4	0.2225
SF1 (WT)	S5-483	1	0	0.885	0.1	10.59	0.36
SF1-S3-1-1	S3	0.99	0	0.495	0.1	9.74	0.1875
SF1-S3-1-1	S5-483	1	0	0.795	0.1	4.05	0.4125
SF1-S3-1-2	S3	1	0	0.765	0.1	24.32	0.2475
SF1-S3-1-2	S5-483	0.98	0.02	0.72	0.11	10.16	0.2325
SF1-S3-1-3	S3	1	0.01	0.855	0.09	12.93	0.2475
SF1-S3-1-3	S5-483	1	0	0.78	0.1	5.83	0.41
SF1-S3-1-4	S3	1	0.01	0.81	0.1	20	0.2425
SF1-S3-1-4	S5-483	0.99	0.01	0.78	0.1	10.27	0.1175
SF1-S3-2-1	S3	1	0	0.78	0.1	14.26	0.2475
SF1-S3-2-1	S5-483	0.93	0.02	0.285	0.1	4.98	0.3625
SF1-S3-2-2	S3	1	0.01	0.855	0.09	7.83	0.3175
SF1-S3-2-2	S5-483	0.98	0.02	0.75	0.11	10	0.135
SF1-S3-2-3	S3	0.95	0.03	0.48	0.11	12.93	0.235
SF1-S3-2-3	S5-483	0.97	0.02	0.465	0.1	3.43	0.355
SF1-S3-3-1	S3	1	0	0.795	0.09	11.43	0.2125
SF1-S3-3-1	S5-483	0.96	0.02	0.45	0.1	5.59	0.3675
SF1-S3-3-2	S3	0.99	0.01	0.585	0.1	16.14	0.255
SF1-S3-3-2	S5-483	0.98	0.02	0.81	0.09	11.2	0.08
SF1-S3-3-3	S3	0.95	0.07	0.615	0.09	9.85	0.27
SF1-S3-3-3	S5-483	0.99	0.02	0.72	0.11	11.13	0.215
SF1-S3-3-4	S3	1	0	0.84	0.09	9.49	0.275
SF1-S3-3-4	S5-483	0.93	0.02	0.285	0.1	4.93	0.38
SF1-S5-483-1-1	S3	1	0	0.915	0.1	3.77	0.4275
SF1-S5-483-1-1	S5-483	1	0	0.9	0.1	9.79	0.345
SF1-S5-483-1-2	S3	1	0	0.915	0.1	3.79	0.43
SF1-S5-483-1-2	S5-483	0.99	0.01	0.765	0.11	10.23	0.245
SF1-S5-483-1-3	S3	1	0	0.915	0.1	4.2	0.39
SF1-S5-483-1-3	S5-483	0.99	0.01	0.765	0.1	10.2	0.19
SF1-S5-483-2-1	S3	1	0.01	0.735	0.11	6.27	0.21
SF1-S5-483-2-1	S5-483	1	0	0.885	0.1	10	0.305
SF1-S5-483-2-2	S3	1	0	0.915	0.1	3.8	0.445
SF1-S5-483-2-2	S5-483	1	0	0.855	0.1	9.57	0.3125
SF1-S5-483-2-3	S3	1	0	0.915	0.1	3.87	0.44
SF1-S5-483-2-3	S5-483	0.99	0.01	0.765	0.1	10.06	0.165
SF1-S5-483-2-4	S3	1	0	0.915	0.1	4.11	0.42
SF1-S5-483-2-4	S5-483	0.99	0.01	0.78	0.1	10.71	0.165
SF1-S5-483-3-1	S3	1	0	0.795	0.1	4.35	0.38
SF1-S5-483-3-1	S5-483	1	0	0.705	0.1	10.09	0.1975
SF1-S5-483-3-2	S3	1	0	0.69	0.1	4.34	0.38
SF1-S5-483-3-2	S5-483	1	0	0.705	0.1	9.27	0.2525
SF1-S5-483-3-3	S3	1	0	0.915	0.1	3.85	0.43
SF1-S5-483-3-3	S5-483	1	0.01	0.84	0.11	10.29	0.305
SF1-S5-483-3-4	S3	1	0	0.69	0.1	4.49	0.3925
SF1-S5-483-3-4	S5-483	1	0	0.555	0.1	9.28	0.31
* N1, N0, l and k represent maximum increase in cell density (OD600), initial cell density (OD600), lag phase duration (h), maximum growth rate (h-1), respectively.
1. Baranyi, J., & Roberts, T. A. (1994). A dynamic approach to predicting bacterial growth in food. International Journal of Food Microbiology, 23, 277-294.

## Sheet: Table S5
PR* strains			R* strains
PR1	PR2	PR3	R1	R2	R3	Position	Mutation	Annotation	Gene	Description
						228647	A→T	noncoding	NDIMALGC_00198	16S ribosomal RNA (partial)
						230030	A→G	noncoding	NDIMALGC_00199	tRNA‑Ile
						522737	C→T	P57S (CCG→TCG)	sfmH	Putative fimbrial‑like protein SfmH
						522738	C→T	P57L (CCG→CTG)	sfmH	Putative fimbrial‑like protein SfmH
						523671	A→C	N29T (AAT→ACT)	sfmF	Putative fimbrial‑like protein SfmF
						2060510	(A)7→8	coding	rfbP	Undecaprenyl-phosphate galactose phosphotransferase
						2074854	T→A	K72* (AAG→TAG)	rfbC	dTDP‑4‑dehydrorhamnose 3,5‑epimerase
						3747681	C→A	E135* (GAA→TAA)	mshA1	D‑inositol‑3‑phosphate glycosyltransferase
						3752557	C→A	E146* (GAA→TAA)	rfaB	Lipopolysaccharide 1,6‑galactosyltransferase
						4561811	A→C	A204A (GCA→GCC)	dsbA	Thiol:disulfide interchange protein DsbA
						4561811	A→C	Q2P (CAG→CCG)	NDIMALGC_04365	Hypothetical protein
						4561889	A→T	H28L (CAC→CTC)	NDIMALGC_04365	Hypothetical protein
						4561899	A→T	R31R (CGA→CGT)	NDIMALGC_04365	Hypothetical protein
						4561926	A→C	R40S (AGA→AGC)	NDIMALGC_04365	Hypothetical protein
*PR, partial resistance; R, resistance. Cells in orange indicate detected mutations in corresponded strains.

## Sheet: Table S6
PR* strains	R* strains
PR1	R1	R2	R3	Position	Mutation	Annotation	Gene	Description
				4060	A→G	L240P (CTT→CCT)	citS	Citrate‑sodium symporter
				10075	(G)5→6	coding	citG_1	2‑(5''‑triphosphoribosyl)‑3'‑dephosphocoenzyme‑A synthase
				10093	(G)6→7	coding	citG_1	2‑(5''‑triphosphoribosyl)‑3'‑dephosphocoenzyme‑A synthase
				13722	C→T	A157V (GCG→GTG)	carB	Carbamoyl‑phosphate synthase large chain
				66650	C→T	A249A (GCG→GCA)	leuC1	3‑isopropylmalate dehydratase large subunit 1
				84572	G→A	G284S (GGT→AGT)	murD	UDP‑N‑acetylmuramoylalanine‑‑D‑glutamate ligase
				175331	(G)7→8	coding	yfcO	Putative protein YfcO
				254808	A→G	intergenic	EDHFACMP_00225/EDHFACMP_00226	Hypothetical protein/hypothetical protein
				352756	(G)5→6	coding	iraP	Anti‑adapter protein IraP
				364482	A→G	V129A (GTA→GCA)	sbcC	Nuclease SbcCD subunit C
				365431	(G)7→8	coding	sbcD	Nuclease SbcCD subunit D
				490321	C→T	D22N (GAT→AAT)	selU	tRNA 2‑selenouridine synthase
				527719	G→T	P28T (CCG→ACG)	EDHFACMP_00483	Hypothetical protein
				531381	(C)5→4	coding	EDHFACMP_00489	Hypothetical protein
				641238	C→T	A336A (GCG→GCA)	ybeZ	PhoH‑like protein
				663987	G→A	P157L (CCG→CTG)	catM	HTH‑type transcriptional regulator CatM
				733985	G→A	A205V (GCC→GTC)	galE	UDP‑glucose 4‑epimerase
				743412	T→C	Q398R (CAG→CGG)	ybhC	Putative acyl‑CoA thioester hydrolase YbhC
				770162	A→G	H383H (CAT→CAC)	clsB	Cardiolipin synthase B
				798269	A→G	E94G (GAA→GGA)	ybiT	Putative ABC transporter ATP‑binding protein YbiT
				806293	C→T	Q77Q (CAG→CAA)	pflD	Trans‑4‑hydroxy‑L‑proline dehydratase
				844295	T→C	W275R (TGG→CGG)	potH	Putrescine transport system permease protein PotH
				864330	T→C	D106G (GAT→GGT)	hcp	Hydroxylamine reductase
				896067	A→G	E580E (GAA→GAG)	dmsA_1	Dimethyl sulfoxide reductase DmsA
				915846	A→G	K350R (AAA→AGA)	rpsA	30S ribosomal protein S1
				922988	C→T	R261W (CGG→TGG)	EDHFACMP_00860	Hypothetical protein
				980037	G→A	V634I (GTT→ATT)	helD	DNA helicase IV
				983108	A→G	L185P (CTG→CCG)	rlmI	Ribosomal RNA large subunit methyltransferase I
				987717	C→T	D72N (GAC→AAC)	EDHFACMP_00919	Hypothetical protein
				1007022	G→A	G429D (GGC→GAC)	ttuB_1	Putative tartrate transporter
				1045469	A→G	intergenic	EDHFACMP_00977/esiB_2	Hypothetical protein/Secretory immunoglobulin A‑binding protein EsiB
				1054524	A→G	N229S (AAC→AGC)	dcm	DNA‑cytosine methyltransferase
				1063458	G→A	P23L (CCG→CTG)	fliQ	Flagellar biosynthetic protein FliQ
				1113078	(G)8→10	coding	tar_1	Methyl‑accepting chemotaxis protein II
				1198204	A→G	Q57Q (CAA→CAG)	EDHFACMP_01150	Hypothetical protein
				1226191	A→G	V20A (GTT→GCT)	sdaA_1	L‑serine dehydratase 1
				1286260	(A)6→7	intergenic	narX/narK	Nitrate/nitrite sensor protein NarX/Nitrate/nitrite transporter NarK
				1374663	T→C	Q91R (CAG→CGG)	tpx_1	Thiol peroxidase
				1393241	G→A	S169F (TCC→TTC)	ynaI	Low conductance mechanosensitive channel YnaI
				1470339	C→T	A339A (GCG→GCA)	ydcO	Inner membrane protein YdcO
				1552469	T→C	V7A (GTG→GCG)	EDHFACMP_01490	Hypothetical protein
				1568204	(G)8→9	coding	mdrP	Na(+), Li(+), K(+)/H(+) antiporter
				1582859	T→C	K115E (AAG→GAG)	EDHFACMP_01524	Hypothetical protein
				1622878	G→A	T139T (ACG→ACA)	ydgA	Protein YdgA
				1747350	G→A	A56A (GCC→GCT)	pheS	Phenylalanine‑‑tRNA ligase alpha subunit
				1779444	A→G	L110S (TTA→TCA)	astA	Arginine N‑succinyltransferase
				1819246	G→A	G53G (GGC→GGT)	EDHFACMP_01758	Hypothetical protein
				1833890	(T)7→8	intergenic	sgrR_3/EDHFACMP_01777	HTH‑type transcriptional regulator SgrR/hypothetical protein
				2099309	C→T	W110* (TGG→TGA)	rfbP	Undecaprenyl-phosphate galactose phosphotransferase
				2101021	G→A	S41L (TCA→TTA)	glmM_1	Phosphoglucosamine mutase
				2113960	G→A	Q64* (CAG→TAG)	rfbC	dTDP‑4‑dehydrorhamnose 3,5‑epimerase
				2115948	G→A	Q11* (CAA→TAA)	rfbD	dTDP‑4‑dehydrorhamnose reductase
				2124168	C→T	W417* (TGG→TGA)	wcaJ	UDP‑glucose:undecaprenyl‑phosphate glucose‑1‑phosphate transferase
				2184189	(G)7→6	coding	yehC	Putative fimbrial chaperone YehC
				2325781	T→C	K83R (AAG→AGG)	ais	Lipopolysaccharide core heptose(II)‑phosphate phosphatase
				2328235	T→C	V256A (GTA→GCA)	arnC_1	Undecaprenyl‑phosphate 4‑deoxy‑4‑formamido‑L‑arabinose transferase
				2373281	G→A	A562T (GCA→ACA)	pta	Phosphate acetyltransferase
				2373746	T→C	intergenic	pta/EDHFACMP_02304	Phosphate acetyltransferase/hypothetical protein
				2391876	C→T	E86K (GAA→AAA)	orr	Ornithine racemase
				2396392	G→A	M380I (ATG→ATA)	rocR	Arginine utilization regulatory protein RocR
				2408462	C→T	E81K (GAG→AAG)	EDHFACMP_02338	Hypothetical protein
				2448885	(T)7→8	coding	ipdC	Indole‑3‑pyruvate decarboxylase
				2483034	G→A	S16S (AGC→AGT)	cysT	Sulfate transport system permease protein CysT
				2486511	G→A	P115S (CCA→TCA)	yfeY	Putative protein YfeY
				2603414	G→A	W157* (TGG→TGA)	EDHFACMP_02505	Hypothetical protein
				2619702	G→A	A43V (GCG→GTG)	EDHFACMP_02524	Hypothetical protein
				2667289	C→T	A98V (GCC→GTC)	ung	Uracil‑DNA glycosylase
				2677422	2 bp→GG	intergenic	EDHFACMP_02574/EDHFACMP_02575	5S ribosomal RNA/tRNA‑Glu
				2740794	G→A	A22A (GCG→GCA)	EDHFACMP_02622	Hypothetical protein
				2745496	A→C	G212G (GGT→GGG)	qseC_1	Sensor protein QseC
				2791866	(C)6→8	coding	srlE	PTS system glucitol/sorbitol‑specific EIIB component
				2827086	G→A	A49V (GCA→GTA)	orgA	Oxygen‑regulated invasion protein OrgA
				2834023	A→C	D87A (GAC→GCC)	EDHFACMP_02722	Hypothetical protein
				2837843	T→C	T375A (ACG→GCG)	sipA	Cell invasion protein SipA
				2906116	G→A	intergenic	rbn_2/queE	Ribonuclease BN/7‑carboxy‑7‑deazaguanine synthase
				2911411	G→A	intergenic	mazG/mrpA	Nucleoside triphosphate pyrophosphohydrolase/Major MR/P fimbria protein
				2978138	(T)5→6	coding	ptsP	Phosphoenolpyruvate‑dependent phosphotransferase system
				3083904	G→A	A52V (GCG→GTG)	trmB	tRNA (guanine‑N(7)‑)‑methyltransferase
				3108749	(C)7→8	coding	amiF	Formamidase
				3111703	T→C	S17P (TCA→CCA)	uxuA	Mannonate dehydratase
				3112878	+C	intergenic	uxuA/por_2	Mannonate dehydratase/Polyol:NADP oxidoreductase
				3124744	C→T	R424H (CGT→CAT)	hybC	Hydrogenase‑2 large chain
				3127523	(T)6→7	coding	fdnH_2	Formate dehydrogenase, nitrate‑inducible, iron‑sulfur subunit
				3222536	T→C	N574S (AAC→AGC)	tdcE	PFL‑like enzyme TdcE
				3227681	Δ1 bp	coding	tdcB	L‑threonine dehydratase catabolic TdcB
				3247664	G→A	C104Y (TGC→TAC)	yhbO	Protein/nucleic acid deglycase 2
				3277444	A→G	V94A (GTG→GCG)	greA	Transcription elongation factor GreA
				3298514	T→C	E141G (GAG→GGG)	mtgA	Biosynthetic peptidoglycan transglycosylase
				3330385	T→C	T251A (ACT→GCT)	oadA_2	Oxaloacetate decarboxylase alpha chain
				3402208	(C)5→6	coding	bfr	Bacterioferritin
				3469684	(G)7→8	coding	EDHFACMP_03355	Hypothetical protein
				3497738	T→C	intergenic	ompR/greB	Transcriptional regulatory protein OmpR/Transcription elongation factor GreB
				3543732	(C)6→7	coding	glgB	1,4‑alpha‑glucan branching enzyme GlgB
				3620311	T→C	intergenic	yhjD/yhjE	Inner membrane protein YhjD/Inner membrane metabolite transport protein YhjE
				3727523	(C)7→8	intergenic	lldD/trmL_1	L‑lactate dehydrogenase/tRNA (cytidine(34)‑2'‑O)‑methyltransferase
				3752660	G→A	Q236* (CAG→TAG)	rfaB	Lipopolysaccharide 1,6‑galactosyltransferase
				3799127	G→A	S669S (AGC→AGT)	mgtB	Magnesium‑transporting ATPase, P‑type 1
				3820722	G→A	G353G (GGC→GGT)	uhpB	Signal transduction histidine‑protein kinase/phosphatase UhpB
				3834692	G→A	R97H (CGC→CAC)	dsdX	D‑serine transporter DsdX
				3850971	(C)6→5	coding	EDHFACMP_03690	Hypothetical protein
				3866763	(C)7→8	coding	sauU_2	Putative sulfoacetate transporter SauU
				3922214	T→C	L182P (CTG→CCG)	rbsB	Ribose import binding protein RbsB
				3948487	A→G	T154A (ACC→GCC)	rho	Transcription termination factor Rho
				3948752	T→C	V242A (GTT→GCT)	rho	Transcription termination factor Rho
				4031587	+C	intergenic	glnL/glnA	Sensory histidine kinase/phosphatase NtrB/Glutamine synthetase
				4100413	(G)7→6	coding	lsrA	Autoinducer 2 import ATP‑binding protein LsrA
				4172902	A→C	intergenic	EDHFACMP_03991/EDHFACMP_03992	23S ribosomal RNA (partial)/5S ribosomal RNA
				4173039	G→C	noncoding	EDHFACMP_03992	5S ribosomal RNA
				4176549	A→G	intergenic	coaA/EDHFACMP_03996	Pantothenate kinase/tRNA‑Thr
				4194419	A→G	N210S (AAC→AGC)	rluF	Dual‑specificity RNA pseudouridine synthase RluF
				4208251	G→A	G199S (GGC→AGC)	EDHFACMP_04027	Hypothetical protein
				4212524	A→G	L133P (CTG→CCG)	malF	Maltose/maltodextrin transport system permease protein MalF
				4255049	C→T	Q2951* (CAG→TAG)	EDHFACMP_04062	Hypothetical protein
				4291196	C→T	C15Y (TGC→TAC)	fdhF_2	Formate dehydrogenase H
				4306142	G→A	intergenic	melR/melA	Melibiose operon regulatory protein/Alpha‑galactosidase
				4308720	C→T	A381V (GCG→GTG)	melB	Melibiose carrier protein
				4322216	T→C	N80N (AAT→AAC)	yjiK_1	Putative protein YjiK
				4377706	C→T	G112G (GGC→GGT)	EDHFACMP_04170	Hypothetical protein
				4421341	(G)7→8	coding	mpl	UDP‑N‑acetylmuramate‑‑L‑alanyl‑gamma‑D‑glutamyl‑ meso‑2,6‑diaminoheptandioate ligase
				4426777	C→T	A68V (GCG→GTG)	EDHFACMP_04222	Hypothetical protein
				4457165	C→T	intergenic	EDHFACMP_04252/yjgN	Hypothetical protein/Inner membrane protein YjgN
				4465305	G→A	A84T (GCG→ACG)	lptG	Lipopolysaccharide export system permease protein LptG
				4482488	C→T	R16C (CGT→TGT)	EDHFACMP_04277	Hypothetical protein
				4540047	C→T	G55R (GGG→AGG)	mdoB	Phosphoglycerol transferase I
				4574740	G→A	A507T (GCC→ACC)	slt	Soluble lytic murein transglycosylase
				4602327	Δ1 bp	coding	EDHFACMP_04399	Hypothetical protein
				4605400	A→G	K62K (AAA→AAG)	dnaJ	Chaperone protein DnaJ
				4638980	Δ1 bp	intergenic	nhaA/nhaR	Na(+)/H(+) antiporter NhaA/Transcriptional activator protein NhaR
				4652213	G→A	R147H (CGT→CAT)	rihC	Non‑specific ribonucleoside hydrolase RihC
				4705404	G→A	intergenic	repB/EDHFACMP_04509	RepFIB replication protein A/hypothetical protein
*PR, partial resistance; R, resistance. Cells in orange indicate detected mutations in corresponded strains.

## Sheet: Table S7
PR* strains			R* strains
PR1	PR2	PR3	R1	R2	R3	Position	Mutation	Annotation	Gene	Description
						173316	A→T	L155Q (CTG→CAG)	yjiK	Putative protein YjiK
						173654	A→T	T42T (ACT→ACA)	yjiK	Putative protein YjiK
						187762	G→T	T50T (ACG→ACT)	AOBLNLOD_00189	Hypothetical protein
						738095	G→A	W4* (TGG→TAG)	rfaH	Transcription antitermination protein RfaH
						911159	T→C	intergenic	deoR/rbsK	Deoxyribose operon repressor/Ribokinase
						988590	(A)7→6	coding	mshA1	D‑inositol‑3‑phosphate glycosyltransferase
						989505	G→A	G310R (GGG→AGG)	mshA1	D‑inositol‑3‑phosphate glycosyltransferase
						1299949	(TC)4→2	coding	tufB	Elongation factor Tu 2
						1810099	G→T	A25S (GCG→TCG)	casC	CRISPR system Cascade subunit CasC
						2039684	A→C	N29T (AAC→ACC)	yfiC	tRNA (adenosine(37)-N6)-methyltransferase
						2854336	T→G	E246A (GAA→GCA)	phoQ	Virulence sensor histidine kinase PhoQ
						4108602	A→G	F35L (TTT→TTC)	pagP	Lipid A palmitoyltransferase
						4183805	T→G	E256D (GAA→GAC)	sfmH	Putative fimbrial‑like protein SfmH
						4184088	A→G	I162T (ATC→ACC)	sfmH	Putative fimbrial‑like protein SfmH
						4184265	T→A	Y103F (TAC→TTC)	sfmH	Putative fimbrial‑like protein SfmH
						4189396	G→T	intergenic	fimA/folD	Type‑1 fimbrial protein, A chain/Bifunctional protein FolD protein
						4479736	A→T	intergenic	AOBLNLOD_04312/AOBLNLOD_04313	16S ribosomal RNA/tRNA‑Ala
*PR, partial resistance; R, resistance. Cells in orange indicate detected mutations in corresponded strains.

## Sheet: Table S8
Strain S3
R strains
GO biological process				REF	Hit	Gene	P value
O antigen biosynthetic process				17	2	rfbP, rfbC	0.000458
Lipopolysaccharide core region biosynthetic process				21	1	rfaB, waaK	0.000675
dTDP-rhamnose biosynthetic process				4	1	rfbC	0.00878
Strain 187
PR strains
GO biological process				REF	Hit	Gene	P value
Base-excision repair, AP site formation via deaminated base removal				1	1	ung	0.0122
tRNA (guanine-N7)-methylation				1	1	trmB	0.0122
DNA replication termination				2	1	sbcD	0.0183
4-amino-4-deoxy-alpha-L-arabinopyranosyl undecaprenyl phosphate biosynthetic process				2	1	arnC	0.0183
Cell wall modification				3	1	ybhC	0.0243
Regulation of cell shape				38	2	mpl, mtgA	0.0246
Regulation of DNA-templated transcription elongation				4	1	greA	0.0303
Magnesium ion transmembrane transport				4	1	mgtB	0.0303
DNA-templated transcription elongation				4	1	greA	0.0303
Galactose catabolic process via UDP-galactose				4	1	galE	0.0303
Arginine catabolic process to succinate				5	1	astA	0.0363
Arginine catabolic process to glutamate				5	1	astA	0.0363
Enzyme-directed rRNA pseudouridine synthesis				7	1	rluF	0.0481
R strains
GO biological process				REF	Hit	Gene	P value
O antigen biosynthetic process				17	3	rfbD, rfbP, rfbC	0.0027
dTDP-rhamnose biosynthetic process				4	2	rfbD, rfbC	0.00293
Autoinducer AI-2 transmembrane transport				1	1	lsrA	0.0285
C-5 methylation of cytosine				1	1	dcm	0.0285
Colanic acid biosynthetic process				1	1	wcaJ	0.0285
Phenylalanyl-tRNA aminoacylation				2	1	pheS	0.0424
L-threonine catabolic process to propionate				2	1	tdcB	0.0424
4-amino-4-deoxy-alpha-L-arabinopyranosyl undecaprenyl phosphate biosynthetic process				2	1	arnC	0.0424
Strain 483
R strains
GO biological process				REF	Hit	Gene	P value
Transcription antitermination				10	1	rfaH	0.0168
Lipopolysaccharide core region biosynthetic process				21	1	waaK	0.0335
Peptidyl-histidine phosphorylation				31	1	phoQ	0.0483

## Sheet: Table S9
SF1-S3*											SF1-483*
1-1	1-2	1-3	1-4	2-1	2-2	2-3	3-1	3-2	3-3	3-4	1-1	1-2	1-3	2-1	2-2	2-3	2-4	3-1	3-2	3-3	3-4	Position	Mutation	Annotation	Gene	Description
																						815	T→A	intergenic	QDH45040/QDH45041	Superinfection immunity protein/tail assembly chaperone
																						981	T→C	R47R (CGT→CGC)	QDH45041	Tail assembly chaperone
																						2336	A→G	D241G (GAC→GGC)	QDH45043	Tail tape measure protein
																						4925	A→G	E160G (GAA→GGA)	QDH45045	DUF1833 family protein
																						5667	A→G	D118G (GAC→GGC)	QDH45047	Tail fibers protein
																						5792	G→A	G160S (GGC→AGC)	QDH45047	Tail fibers protein
																						5793	G→A	G160D (GGC→GAC)	QDH45047	Tail fibers protein
																						5829	A→C	H172P (CAC→CCC)	QDH45047	Tail fibers protein
																						6050	T→C	S246P (TCA→CCA)	QDH45047	Tail fibers protein
																						6053	G→T	G247W (GGG→TGG)	QDH45047	Tail fibers protein
																						6060	C→T	P249L (CCG→CTG)	QDH45047	Tail fibers protein
																						6164	A→G	T284A (ACA→GCA)	QDH45047	Tail fibers protein
																						6440	A→G	K376E (AAA→GAA)	QDH45047	Tail fibers protein
																						6522	C→T	A403V (GCG→GTG)	QDH45047	Tail fibers protein
																						6554	T→C	Y414H (TAC→CAC)	QDH45047	Tail fibers protein
																						6627	A→G	D438G (GAC→GGC)	QDH45047	Tail fibers protein
																						6671	T→C	Y453H (TAC→CAC)	QDH45047	Tail fibers protein
																						7242	C→A	P643Q (CCA→CAA)	QDH45047	Tail fibers protein
																						7302	C→T	T663I (ACC→ATC)	QDH45047	Tail fibers protein
																						7439	G→A	A709T (GCC→ACC)	QDH45047	Tail fibers protein
																						7749	A→G	D812G (GAC→GGC)	QDH45047	Tail fibers protein
																						8380	T→C	S165S (AGT→AGC)	QDH45048	Tail fibers protein
																						8661	A→C	N259T (AAT→ACT)	QDH45048	Tail fibers protein
																						8709	C→T	A275V (GCT→GTT)	QDH45048	Tail fibers protein
																						9027	A→G	E381G (GAG→GGG)	QDH45048	Tail fibers protein
																						9039	A→G	K385R (AAG→AGG)	QDH45048	Tail fibers protein
																						9044	T→C	W387R (TGG→CGG)	QDH45048	Tail fibers protein
																						9116	C→T	P411S (CCG→TCG)	QDH45048	Tail fibers protein
																						9127	C→A	D414E (GAC→GAA)	QDH45048	Tail fibers protein
																						9136	T→A	D417E (GAT→GAA)	QDH45048	Tail fibers protein
																						9140	G→A	G419S (GGC→AGC)	QDH45048	Tail fibers protein
																						9140	G→T	G419C (GGC→TGC)	QDH45048	Tail fibers protein
																						9157	G→A	M424I (ATG→ATA)	QDH45048	Tail fibers protein
																						9276	G→A	G464D (GGC→GAC)	QDH45048	Tail fibers protein
																						9320	G→A	D479N (GAT→AAT)	QDH45048	Tail fibers protein
																						9377	G→A	A498T (GCG→ACG)	QDH45048	Tail fibers protein
																						9387	A→G	D501G (GAC→GGC)	QDH45048	Tail fibers protein
																						9387	A→T	D501V (GAC→GTC)	QDH45048	Tail fibers protein
																						9390	C→T	T502M (ACG→ATG)	QDH45048	Tail fibers protein
																						9417	A→G	Q511R (CAG→CGG)	QDH45048	Tail fibers protein
																						9441	G→A	R519H (CGT→CAT)	QDH45048	Tail fibers protein
																						9446	A→G	N521D (AAT→GAT)	QDH45048	Tail fibers protein
																						9448	T→A	N521K (AAT→AAA)	QDH45048	Tail fibers protein
																						9566	A→G	N561D (AAT→GAT)	QDH45048	Tail fibers protein
																						9582	G→A	G566D (GGT→GAT)	QDH45048	Tail fibers protein
																						9618	A→G	D578G (GAT→GGT)	QDH45048	Tail fibers protein
																						10077	T→C	D45G (GAC→GGC)	QDH45049	Tail fibers protein
																						11503	Δ1 bp	coding	QDH45051	DNA helicase
																						11507	1 bp→GG	coding	QDH45051	DNA helicase
																						15636	(TTTTAGTTTTCTCGC)1→2	intergenic	QDH45055/QDH45056	DUF2815 family protein/hypothetical protein
																						15643	(TTTTCTCGCGTTTTAG)1→2	intergenic	QDH45055/QDH45056	DUF2815 family protein/hypothetical protein
																						15655	G→T	intergenic	QDH45055/QDH45056	DUF2815 family protein/hypothetical protein
																						16296	G→T	P337T (CCA→ACA)	QDH450587	DUF2800 domain-containing protein
																						18507	T→C	E692E (GAA→GAG)	QDH45061	Replicative DNA helicase
																						18896	G→A	P563S (CCG→TCG)	QDH45061	Replicative DNA helicase
																						20532	C→A	E17D (GAG→GAT)	QDH45061	Replicative DNA helicase
																						20533	T→C	E17G (GAG→GGG)	QDH45061	Replicative DNA helicase
																						20534	C→T	E17K (GAG→AAG)	QDH45061	Replicative DNA helicase
																						21706	(A)8→9	coding	QDH45064	Hypothetical protein
																						21894	(G)6→9	intergenic	QDH45064/QDH45065	Hypothetical protein/DUF551 domain-containing protein
																						22707	Δ669 bp		[QDH45067]–[QDH45069]	Hypothetical protein - Hypothetical protein
																						22713	Δ669 bp		[QDH45067]–[QDH45069]	Hypothetical protein - Hypothetical protein
																						22721	Δ669 bp		[QDH45067]–[QDH45069]	Hypothetical protein - Hypothetical protein
																						22951	A→G	Q14R (CAG→CGG)	QDH45068	Hypothetical protein
																						23106	(G)5→4	coding	QDH45068	Hypothetical protein
																						25143	(T)10→9	intergenic	QDH45074/QDH45075	Hypothetical protein
																						25143	(T)10→11	intergenic	QDH45074/QDH45075	Hypothetical protein
																						28731	A→C	T3T (ACA→ACC)	QDH45085	DUF4055 domain-containing protein
																						28961	G→A	S80N (AGC→AAC)	QDH45085	DUF4055 domain-containing protein
																						28963	G→A	V81I (GTC→ATC)	QDH45085	DUF4055 domain-containing protein
																						28985	T→C	I88T (ATC→ACC)	QDH45085	DUF4055 domain-containing protein
																						29794	G→A	A358T (GCC→ACC)	QDH45085	DUF4055 domain-containing protein
																						29830	A→G	I370V (ATC→GTC)	QDH45085	DUF4055 domain-containing protein
																						29882	G→A	S387N (AGC→AAC)	QDH45085	DUF4055 domain-containing protein
																						29906	G→A	R395H (CGT→CAT)	QDH45085	DUF4055 domain-containing protein
																						30017	C→T	A432V (GCG→GTG)	QDH45085	DUF4055 domain-containing protein
																						30043	G→A	A441T (GCC→ACC)	QDH45085	DUF4055 domain-containing protein
																						30044	C→T	A441V (GCC→GTC)	QDH45085	DUF4055 domain-containing protein
																						31381	T→C	L121P (CTA→CCA)	QDH45087	Head morphogenesis protein
																						31569	A→G	T184A (ACA→GCA)	QDH45087	Head morphogenesis protein
																						31886	G→T	Q289H (CAG→CAT)	QDH45087	Head morphogenesis protein
																						31914	G→A	G299S (GGC→AGC)	QDH45087	Head morphogenesis protein
																						32215	A→G	*50W (TGA→TGG)	QDH45088	Neck whiskers protein
																						34274	C→A	P50Q (CCG→CAG)	QDH45093	Capsid protein
																						34349	A→G	Y75C (TAT→TGT)	QDH45093	Capsid protein
																						35042	T→C	I306T (ATC→ACC)	QDH45093	Capsid protein
																						35285	Δ140 bp	coding	QDH45094	Tail fibers protein
																						35662	A→G	D15G (GAT→GGT)	QDH45095	Neck whiskers protein
																						36744	T→C	I12T (ATT→ACT)	QDH45098	Neck protein
																						36809	A→C	T34P (ACG→CCG)	QDH45098	Neck protein
																						36923	G→T	G72W (GGG→TGG)	QDH45098	Neck protein
																						37161	(TGT)3→4	coding	QDH45098	Neck protein
																						37264	G→T	W185C (TGG→TGT)	QDH45098	Neck protein
																						39194	A→G	E237G (GAA→GGA)	QDH450102	Putative tail protein
																						39223	A→T	N247Y (AAC→TAC)	QDH450102	Putative tail protein
																						40444	(A)8→9	coding	QDH450104	Hypothetical protein
																						40955	A→G	A290A (GCT→GCC)	QDH450106	Oxidoreductase
*Evolved strains were labeled as ancestor phage-host-replicative population-isolate number. Cells in orange indicate detected mutations in corresponded strains.
